# Supplementary material for: Long-Interval Intracortical Inhibition and the Cortical Silent Period in Youth
Source: Biomedicines. 2023 Jan 30;11(2):409. doi: 10.3390/biomedicines11020409 (PMC9953741; doi:10.3390/biomedicines11020409)
Supplement: Supplementary file 1 [file biomedicines-11-00409-s001.zip]

Archive with 1 entries (1 files):
- biomedicines-2162086-supplementary.pdf
